# Supplementary material for: Rapid spread of the emerging cosmopolitan genotype of dengue virus serotype 2, and expansion of dengue virus serotype 1 genotype V in Peru
Source: Rev Peru Med Exp Salud Publica. 2024 Dec 2;41(4):375–84. doi: 10.17843/rpmesp.2024.414.13898 (PMC11797585; doi:10.17843/rpmesp.2024.414.13898)
Supplement: Supplementary material. — Available in the electronic version of the RPMESP. [file rpmesp-41-04-13898-s001.zip]

Archive with 2 entries (2 files):
- Cod.+acceso+GISAID+y+mutaciones+DENV+genE_13898.csv
- rpmesp-41-04-13898.docx
