# Supplementary material for: Rapid spread of the emerging cosmopolitan genotype of dengue virus serotype 2, and expansion of dengue virus serotype 1 genotype V in Peru
Source: Rev Peru Med Exp Salud Publica. 2024 Dec 2;41(4):375–84. doi: 10.17843/rpmesp.2024.414.13898 (PMC11797585; doi:10.17843/rpmesp.2024.414.13898)
Supplement: Supplementary material. — Available in the electronic version of the RPMESP. [file rpmesp-41-04-13898-s001.zip › Cod.+acceso+GISAID+y+mutaciones+DENV+genE_13898.csv]

Virus name	Serotype	Genotype	Accession ID	Collection date	Location	Host	Additional location information	Sampling strategy	Gender	Patient age	Patient status	Vaccination history	Last vaccination date	Passage	Specimen	Additional host information	AA Substitutions	Sequence Length
hDenV1/Peru/ICA-INS-001/2021	DENV1	V	EPI_ISL_19477543	25/11/2021	South America / Peru / Ica	Human			Female	36	unknown			Original			(E_I114L,E_K203E,E_S339T,E_T88A,E_I457V,E_I436V,E_V345L,E_I439V,E_I293T,E_M484I,E_A369T,E_T161I,E_D37N)	1485
hDenV1/Peru/JUN-INS-002/2021	DENV1	V	EPI_ISL_19477544	24/11/2021	South America / Peru / Junin	Human			Male	50	unknown			Original			(E_I114L,E_K203E,E_S339T,E_T88A,E_I457V,E_I436V,E_I439V,E_I293T,E_A369T,E_T161I,E_D37N)	1485
hDenV1/Peru/PUN-INS-003/2021	DENV1	V	EPI_ISL_19477545	17/11/2021	South America / Peru / Puno	Human			Male	36	unknown			Original			(E_I114L,E_K203E,E_T88A,E_S339T,E_I436V,E_I439V,E_I293T,E_A369T,E_T161I,E_D37N)	1485
hDenV1/Peru/SAM-INS-004/2021	DENV1	V	EPI_ISL_19477546	19/11/2021	South America / Peru / San Martin	Human			Male	9	unknown			Original			(E_I114L,E_K203E,E_S339T,E_T88A,E_I457V,E_I436V,E_I439V,E_I293T,E_A369T,E_T161I,E_D37N)	1485
hDenV1/Peru/UCA-INS-006/2021	DENV1	V	EPI_ISL_19477547	11/11/2021	South America / Peru / Ucayali	Human			Female	39	unknown			Original			(E_I114L,E_K203E,E_S339T,E_I457V,E_I436V,E_I439V,E_I293T,E_A369T,E_T161I,E_D37N)	1485
hDenV1/Peru/UCA-INS-007/2021	DENV1	V	EPI_ISL_19477548	5/11/2021	South America / Peru / Ucayali	Human			Male	45	unknown			Original			(E_I114L,E_K203E,E_T88A,E_S339T,E_I457V,E_I436V,E_I439V,E_I293T,E_A369T,E_T161I,E_D37N)	1485
hDenV1/Peru/PIU-INS-001/2022	DENV1	V	EPI_ISL_19477549	4/03/2022	South America / Peru / Piura	Human			Male	56	unknown			Original			(E_I114L,E_K203E,E_T88A,E_S339T,E_I436V,E_I439V,E_I293T,E_A369T,E_T161I,E_D37N,E_S338L)	1485
hDenV1/Peru/ICA-INS-002/2022	DENV1	V	EPI_ISL_19477550	5/03/2022	South America / Peru / Ica	Human			Female	39	unknown			Original			(E_I114L,E_K203E,E_S339T,E_T88A,E_I457V,E_I436V,E_I439V,E_I293T,E_A369T,E_T161I,E_D37N)	1485
hDenV1/Peru/CAJ-INS-004/2022	DENV1	V	EPI_ISL_19477551	27/03/2022	South America / Peru / Cajamarca	Human			Female	16	unknown			Original			(E_I114L,E_K203E,E_T88A,E_S339T,E_I457V,E_I436V,E_I439V,E_I293T,E_A369T,E_T161I,E_D37N)	1485
hDenV1/Peru/UCA-INS-005/2022	DENV1	V	EPI_ISL_19477552	25/02/2022	South America / Peru / Ucayali	Human			Female	11	unknown			Original			(E_I114L,E_K203E,E_T88A,E_S339T,E_I457V,E_I436V,E_I439V,E_I293T,E_A369T,E_T161I,E_D37N)	1485
hDenV1/Peru/LIM-INS-006/2022	DENV1	V	EPI_ISL_19477553	28/04/2022	South America / Peru / Lima Este	Human			Female	55	unknown			Original			(E_I114L,E_K203E,E_S339T,E_T88A,E_I457V,E_I436V,E_V345L,E_I439V,E_I293T,E_M484I,E_A369T,E_T161I,E_D37N)	1485
hDenV1/Peru/LIM-INS-007/2022	DENV1	V	EPI_ISL_19477554	20/03/2022	South America / Peru / Lima Norte	Human			Female	32	unknown			Original			(E_I114L,E_K203E,E_S339T,E_I457V,E_I436V,E_I439V,E_I293T,E_A369T,E_T161I,E_D37N)	1485
hDenV1/Peru/CAL-INS-008/2022	DENV1	V	EPI_ISL_19477555	15/03/2022	South America / Peru / Callao	Human			Female	10	unknown			Original			(E_I114L,E_K203E,E_T88A,E_S339T,E_I457V,E_I436V,E_I439V,E_I293T,E_A369T,E_T161I,E_D37N)	1485
hDenV1/Peru/LIM-INS-009/2022	DENV1	V	EPI_ISL_19477556	26/04/2022	South America / Peru / Lima	Human			Female	26	unknown			Original			(E_I114L,E_K203E,E_S339T,E_T88A,E_I457V,E_I436V,E_I439V,E_I293T,E_A369T,E_T161I,E_D37N)	1485
hDenV1/Peru/LIM-INS-010/2022	DENV1	V	EPI_ISL_19477557	16/03/2022	South America / Peru / Lima Este	Human			Female	35	unknown			Original			(E_I114L,E_K203E,E_T88A,E_S339T,E_I457V,E_I436V,E_I439V,E_I293T,E_A369T,E_T161I,E_D37N)	1485
hDenV1/Peru/UCA-INS-011/2022	DENV1	V	EPI_ISL_19477558	11/02/2022	South America / Peru / Ucayali	Human			Female	10	unknown			Original			(E_I114L,E_K203E,E_S339T,E_T88A,E_I436V,E_I439V,E_I293T,E_A369T,E_T161I,E_D37N)	1485
hDenV1/Peru/LAM-INS-012/2022	DENV1	V	EPI_ISL_19477559	10/02/2022	South America / Peru / Lambayeque	Human			Male	44	unknown			Original			(E_I114L,E_K203E,E_T88A,E_S339T,E_I457V,E_I436V,E_I439V,E_I293T,E_A369T,E_T161I,E_D37N)	1485
hDenV1/Peru/LAM-INS-013/2022	DENV1	V	EPI_ISL_19477560	9/02/2022	South America / Peru / Lambayeque	Human			Female	28	unknown			Original			(E_I114L,E_K203E,E_S339T,E_T88A,E_I457V,E_I436V,E_I439V,E_I293T,E_A369T,E_T161I,E_D37N)	1485
hDenV1/Peru/CAJ-INS-014/2022	DENV1	V	EPI_ISL_19477561	8/02/2022	South America / Peru / Cajamarca	Human			Female	17	unknown			Original			(E_I114L,E_K203E,E_S339T,E_T88A,E_I457V,E_I436V,E_I439V,E_I293T,E_A369T,E_T161I,E_D37N)	1485
hDenV1/Peru/CAJ-INS-015/2022	DENV1	V	EPI_ISL_19477562	26/03/2022	South America / Peru / Cajamarca	Human			Female	35	unknown			Original			(E_I114L,E_K203E,E_S339T,E_T88A,E_I457V,E_V482I,E_I436V,E_I439V,E_I293T,E_A369T,E_T161I,E_D37N)	1485
hDenV1/Peru/ANC-INS-016/2022	DENV1	V	EPI_ISL_19477563	8/02/2022	South America / Peru / Ancash	Human			Male	30	unknown			Original			(E_I114L,E_K203E,E_M297V,E_T88A,E_S339T,E_I436V,E_I439V,E_I293T,E_A369T,E_T161I,E_D37N)	1485
hDenV1/Peru/CUS-INS-018/2022	DENV1	V	EPI_ISL_19477564	7/02/2022	South America / Peru / Cusco	Human			Male	19	unknown			Original			(E_I114L,E_K203E,E_S339T,E_T88A,E_I436V,E_I439V,E_I293T,E_A369T,E_T161I,E_D37N)	1485
hDenV1/Peru/ANC-INS-019/2022	DENV1	V	EPI_ISL_19477565	14/02/2022	South America / Peru / Ancash	Human			Male	30	unknown			Original			(E_I114L,E_K203E,E_T88A,E_S339T,E_I436V,E_I439V,E_I293T,E_A369T,E_T161I,E_D37N)	1485
hDenV1/Peru/ANC-INS-020/2022	DENV1	V	EPI_ISL_19477566	13/02/2022	South America / Peru / Ancash	Human			Female	23	unknown			Original			(E_I114L,E_K203E,E_S339T,E_T88A,E_I457V,E_I436V,E_I439V,E_I293T,E_A369T,E_T161I,E_D37N)	1485
hDenV1/Peru/JUN-INS-021/2022	DENV1	V	EPI_ISL_19477567	23/03/2022	South America / Peru / Junin	Human			Female	26	unknown			Original			(E_I114L,E_K203E,E_S339T,E_I457V,E_I436V,E_I439V,E_I293T,E_A369T,E_T161I,E_D37N)	1485
hDenV1/Peru/JUN-INS-022/2022	DENV1	V	EPI_ISL_19477568	21/03/2022	South America / Peru / Junin	Human			Female	23	unknown			Original			(E_I114L,E_K203E,E_S339T,E_T88A,E_I436V,E_I439V,E_N52D,E_I293T,E_A369T,E_T161I,E_D37N)	1485
hDenV1/Peru/LOR-INS-023/2022	DENV1	V	EPI_ISL_19477569	11/02/2022	South America / Peru / Loreto	Human			Female	51	unknown			Original			(E_I114L,E_K203E,E_S339T,E_T88A,E_I457V,E_I436V,E_I439V,E_I293T,E_A369T,E_T161I,E_D37N)	1485
hDenV1/Peru/LOR-INS-024/2022	DENV1	V	EPI_ISL_19477570	2/05/2022	South America / Peru / Loreto	Human			unknown	unknown	unknown			Original			(E_I114L,E_K203E,E_T88A,E_S339T,E_I457V,E_I436V,E_I439V,E_I293T,E_A369T,E_T161I,E_D37N)	1485
hDenV1/Peru/ICA-INS-001/2021	DENV1	V	EPI_ISL_19477571	15/01/2022	South America / Peru / Loreto	Human			Male	17	unknown			Original			(E_I114L,E_K203E,E_S339T,E_T88A,E_I457V,E_I436V,E_V345L,E_I439V,E_I293T,E_M484I,E_A369T,E_T161I,E_D37N)	1485
hDenV2/Peru/PAS-INS-001/2021	DENV2	II-Cosmopolitan	EPI_ISL_19477810	30/11/2021	South America / Peru / Pasco	Human			Male	57	unknown			Original			(E_E71A,E_Q52H,E_T226I,E_V129I,E_N390S,E_I484V,E_I462V,E_R120T,E_T478S,E_H149N,E_M6I)	1485
hDenV2/Peru/LIM-INS-002/2021	DENV2	II-Cosmopolitan	EPI_ISL_19477811	30/11/2021	South America / Peru / Lima Norte	Human			Female	65	unknown			Original			(E_E71A,E_Q52H,E_T226I,E_V129I,E_N390S,E_I484V,E_I462V,E_R120T,E_T478S,E_H149N,E_M6I)	1485
hDenV2/Peru/LAL-INS-003/2021	DENV2	II-Cosmopolitan	EPI_ISL_19477812	9/11/2021	South America / Peru / La Libertad	Human			Female	39	unknown			Original			(E_E71A,E_Q52H,E_T226I,E_V129I,E_N390S,E_I484V,E_I462V,E_R120T,E_T478S,E_H149N,E_M6I)	1485
hDenV2/Peru/CUS-INS-004/2021	DENV2	II-Cosmopolitan	EPI_ISL_19477813	5/11/2021	South America / Peru / Cusco	Human			Female	28	unknown			Original			(E_E71A,E_Q52H,E_T226I,E_V129I,E_N390S,E_I462V,E_R120T,E_T478S,E_M6I,E_H149N,E_V309A)	1485
hDenV2/Peru/HNC-INS-005/2021	DENV2	II-Cosmopolitan	EPI_ISL_19477814	28/11/2021	South America / Peru / Huanuco	Human			Male	13	unknown			Original			(E_E71A,E_Q52H,E_T226I,E_V129I,E_N390S,E_I462V,E_I484V,E_R120T,E_T478S,E_H149N,E_M6I)	1485
hDenV2/Peru/AYA-INS-006/2021	DENV2	II-Cosmopolitan	EPI_ISL_19477815	24/11/2021	South America / Peru / Ayacucho	Human			Male	38	unknown			Original			(E_E71A,E_Q52H,E_T226I,E_V129I,E_N390S,E_I462V,E_I484V,E_R120T,E_T478S,E_M6I,E_H149N)	1485
hDenV2/Peru/JUN-INS-007/2021	DENV2	II-Cosmopolitan	EPI_ISL_19477816	19/11/2021	South America / Peru / Junin	Human			Female	18	unknown			Original			(E_E71A,E_Q52H,E_T226I,E_V129I,E_N390S,E_I462V,E_R120T,E_T478S,E_M6I,E_H149N,E_V309A)	1485
hDenV2/Peru/JUN-INS-008/2021	DENV2	II-Cosmopolitan	EPI_ISL_19477817	18/11/2021	South America / Peru / Junin	Human			Female	30	unknown			Original			(E_E71A,E_V15I,E_Q52H,E_T226I,E_V129I,E_N390S,E_I462V,E_I484V,E_R120T,E_T478S,E_M6I,E_H149N,E_N203S)	1485
hDenV2/Peru/MDD-INS-009/2021	DENV2	II-Cosmopolitan	EPI_ISL_19477818	6/11/2021	South America / Peru / Madre De Dios	Human			Female	15	unknown			Original			(E_E71A,E_Q52H,E_T226I,E_N390S,E_V129I,E_V428M,E_I462V,E_I484V,E_I432V,E_R120T,E_T478S,E_H149N,E_M6I)	1485
hDenV2/Peru/MDD-INS-010/2021	DENV2	II-Cosmopolitan	EPI_ISL_19477819	1/11/2021	South America / Peru / Madre De Dios	Human			Female	36	unknown			Original			(E_E71A,E_Q52H,E_T226I,E_N390S,E_V129I,E_I462V,E_I484V,E_R120T,E_T478S,E_M6I,E_H149N)	1485
hDenV2/Peru/HNC-INS-011/2021	DENV2	II-Cosmopolitan	EPI_ISL_19477820	11/11/2021	South America / Peru / Huanuco	Human			Female	18	unknown			Original			(E_E71A,E_Q52H,E_T226I,E_V129I,E_N390S,E_I484V,E_I462V,E_R120T,E_T478S,E_M6I,E_H149N)	1485
hDenV2/Peru/AYA-INS-012/2021	DENV2	II-Cosmopolitan	EPI_ISL_19477821	23/11/2021	South America / Peru / Ayacucho	Human			Female	29	unknown			Original			(E_E71A,E_Q52H,E_T226I,E_V129I,E_N390S,E_I462V,E_I484V,E_R120T,E_T478S,E_M6I,E_H149N)	1485
hDenV2/Peru/SAM-INS-013/2021	DENV2	II-Cosmopolitan	EPI_ISL_19477822	5/11/2021	South America / Peru / San Martin	Human			Male	13	unknown			Original			(E_E71A,E_Q52H,E_T226I,E_V129I,E_N390S,E_I484V,E_I462V,E_R120T,E_T478S,E_M6I,E_H149N)	1485
hDenV2/Peru/CAL-INS-014/2021	DENV2	II-Cosmopolitan	EPI_ISL_19477823	7/09/2021	South America / Peru / Callao	Human			Female	28	unknown			Original			(E_E71A,E_Q52H,E_T226I,E_N390S,E_V129I,E_I462V,E_I484V,E_R120T,E_T478S,E_I380V,E_H149N,E_M6I)	1485
hDenV2/Peru/AMA-INS-015/2021	DENV2	II-Cosmopolitan	EPI_ISL_19477824	2/07/2021	South America / Peru / Amazonas	Human			unknown	unknown	unknown			Original			(E_E71A,E_Q52H,E_T226I,E_N390S,E_V129I,E_I484V,E_I462V,E_R120T,E_T478S,E_H149N,E_M6I)	1485
hDenV2/Peru/AMA-INS-016/2021	DENV2	II-Cosmopolitan	EPI_ISL_19477825	23/07/2021	South America / Peru / Amazonas	Human			Female	54	unknown			Original			(E_E71A,E_Q52H,E_T226I,E_N390S,E_V129I,E_I484V,E_I462V,E_R120T,E_T478S,E_H149N,E_M6I)	1485
hDenV2/Peru/AMA-INS-017/2021	DENV2	II-Cosmopolitan	EPI_ISL_19477826	20/07/2021	South America / Peru / Amazonas	Human			Male	21	unknown			Original			(E_E71A,E_Q52H,E_T226I,E_V129I,E_N390S,E_I484V,E_I462V,E_R120T,E_T478S,E_H149N,E_M6I,E_P222S)	1485
hDenV2/Peru/LOR-INS-018/2021	DENV2	II-Cosmopolitan	EPI_ISL_19477827	18/05/2021	South America / Peru / Loreto	Human			Male	13	unknown			Original			(E_E71A,E_Q52H,E_T226I,E_V129I,E_N390S,E_I462V,E_I484V,E_R120T,E_T478S,E_H149N,E_M6I)	1485
hDenV2/Peru/CAJ-INS-019/2021	DENV2	II-Cosmopolitan	EPI_ISL_19477828	28/06/2021	South America / Peru / Cajamarca	Human			Female	24	unknown			Original			(E_E71A,E_Q52H,E_T226I,E_N390S,E_V129I,E_I484V,E_I462V,E_R120T,E_T478S,E_M6I,E_H149N)	1485
hDenV2/Peru/LAL-INS-020/2021	DENV2	II-Cosmopolitan	EPI_ISL_19477829	27/04/2021	South America / Peru / La Libertad	Human			Male	45	unknown			Original			(E_F429L,E_E71A,E_Q52H,E_T226I,E_V129I,E_N390S,E_I462V,E_I484V,E_R120T,E_T478S,E_M6I,E_H149N)	1485
hDenV2/Peru/CAJ-INS-021/2021	DENV2	II-Cosmopolitan	EPI_ISL_19477830	30/12/2021	South America / Peru / Cajamarca	Human			Female	62	unknown			Original			(E_E71A,E_Q52H,E_T226I,E_V129I,E_N390S,E_I484V,E_I462V,E_R120T,E_T478S,E_M6I,E_H149N)	1485
hDenV2/Peru/AMA-INS-022/2021	DENV2	II-Cosmopolitan	EPI_ISL_19477831	30/12/2021	South America / Peru / Amazonas	Human			Female	33	unknown			Original			(E_E71A,E_Q52H,E_T226I,E_V129I,E_N390S,E_I484V,E_I462V,E_R120T,E_T478S,E_M6I,E_H149N)	1485
hDenV2/Peru/LIM-INS-023/2021	DENV2	II-Cosmopolitan	EPI_ISL_19477832	29/12/2021	South America / Peru / Lima Provincia	Human			Female	27	unknown			Original			(E_E71A,E_Q52H,E_T226I,E_V129I,E_N390S,E_I462V,E_R120T,E_T478S,E_M6I,E_H149N,E_V309A)	1485
hDenV2/Peru/LIM-INS-001/2022	DENV2	II-Cosmopolitan	EPI_ISL_19477833	15/11/2022	South America / Peru / Lima Centro	Human			Male	18	unknown			Original			(E_E71A,E_Q52H,E_V129I,E_N390S,E_I462V,E_I484V,E_R120T,E_T478S,E_H149N,E_M6I)	1485
hDenV2/Peru/LIM-INS-002/2022	DENV2	II-Cosmopolitan	EPI_ISL_19477834	10/04/2022	South America / Peru / Lima Norte	Human			Female	50	unknown			Original			(E_E71A,E_Q52H,E_T226I,E_V129I,E_N390S,E_I484V,E_I462V,E_R120T,E_T478S,E_H149N,E_M6I)	1485
hDenV2/Peru/JUN-INS-003/2022	DENV2	II-Cosmopolitan	EPI_ISL_19477835	23/02/2022	South America / Peru / Junin	Human			Female	28	unknown			Original			(E_E71A,E_Q52H,E_T226I,E_V129I,E_N390S,E_I462V,E_I484V,E_R120T,E_T478S,E_M6I,E_H149N)	1485
hDenV2/Peru/MDD-INS-004/2022	DENV2	II-Cosmopolitan	EPI_ISL_19477836	18/02/2022	South America / Peru / Madre De Dios	Human			Male	24	unknown			Original			(E_E71A,E_Q52H,E_T226I,E_N390S,E_V129I,E_I484V,E_I462V,E_R120T,E_T478S,E_H149N,E_M6I)	1485
hDenV2/Peru/LIM-INS-005/2022	DENV2	II-Cosmopolitan	EPI_ISL_19477837	20/03/2022	South America / Peru / Lima Centro	Human			Female	32	unknown			Original			(E_E71A,E_Q52H,E_T226I,E_V129I,E_N390S,E_I462V,E_R120T,E_T478S,E_M6I,E_H149N,E_V309A)	1485
hDenV2/Peru/LIM-INS-006/2022	DENV2	II-Cosmopolitan	EPI_ISL_19477838	8/04/2022	South America / Peru / Lima Norte	Human			Female	21	unknown			Original			(E_E71A,E_Q52H,E_T226I,E_V129I,E_N390S,E_I484V,E_I462V,E_R120T,E_T478S,E_H149N,E_M6I)	1485
hDenV2/Peru/LIM-INS-007/2022	DENV2	II-Cosmopolitan	EPI_ISL_19477839	11/04/2022	South America / Peru / Lima Norte	Human			Male	29	unknown			Original			(E_E71A,E_Q52H,E_T226I,E_V140A,E_N390S,E_V129I,E_I462V,E_I484V,E_R120T,E_T478S,E_M6I,E_H149N)	1485
hDenV2/Peru/LIM-INS-008/2022	DENV2	II-Cosmopolitan	EPI_ISL_19477840	19/03/2022	South America / Peru / Lima Norte	Human			Male	37	unknown			Original			(E_E71A,E_Q52H,E_T226I,E_N390S,E_V129I,E_I462V,E_I484V,E_R120T,E_T478S,E_I380V,E_H149N,E_M6I)	1485
hDenV2/Peru/LIM-INS-009/2022	DENV2	II-Cosmopolitan	EPI_ISL_19477841	19/03/2022	South America / Peru / Lima Norte	Human			Male	19	unknown			Original			(E_E71A,E_Q52H,E_T226I,E_N390S,E_V129I,E_I462V,E_I484V,E_R120T,E_T478S,E_I380V,E_H149N,E_M6I)	1485
hDenV2/Peru/UCA-INS-010/2022	DENV2	II-Cosmopolitan	EPI_ISL_19477842	28/02/2022	South America / Peru / Ucayali	Human			Male	24	unknown			Original			(E_S255P,E_E71A,E_Q52H,E_T226I,E_V129I,E_N390S,E_I484V,E_I462V,E_R120T,E_T478S,E_H149N,E_M6I)	1485
hDenV2/Peru/UCA-INS-011/2022	DENV2	II-Cosmopolitan	EPI_ISL_19477843	10/02/2022	South America / Peru / Ucayali	Human			Female	48	unknown			Original			(E_E71A,E_Q52H,E_T226I,E_N390S,E_V129I,E_I462V,E_I484V,E_R120T,E_T478S,E_H149N,E_M6I)	1485
hDenV2/Peru/LAM-INS-012/2022	DENV2	II-Cosmopolitan	EPI_ISL_19477844	8/02/2022	South America / Peru / Lambayeque	Human			Male	13	unknown			Original			(E_E71A,E_Q52H,E_T226I,E_N390S,E_V129I,E_I484V,E_I462V,E_R120T,E_T478S,E_M6I,E_H149N)	1485
hDenV2/Peru/CAJ-INS-013/2022	DENV2	II-Cosmopolitan	EPI_ISL_19477845	23/02/2022	South America / Peru / Cajamarca	Human			Male	22	unknown			Original			(E_E71A,E_Q52H,E_T226I,E_N390S,E_V129I,E_I484V,E_I462V,E_R120T,E_T478S,E_H149N,E_M6I)	1485
hDenV2/Peru/CAJ-INS-014/2022	DENV2	II-Cosmopolitan	EPI_ISL_19477846	21/03/2022	South America / Peru / Cajamarca	Human			Male	34	unknown			Original			(E_F429L,E_E71A,E_Q52H,E_T226I,E_V129I,E_N390S,E_I462V,E_I484V,E_R120T,E_T478S,E_M6I,E_H149N)	1485
hDenV2/Peru/CAJ-INS-015/2022	DENV2	II-Cosmopolitan	EPI_ISL_19477847	9/02/2022	South America / Peru / Cajamarca	Human			Female	35	unknown			Original			(E_E71A,E_Q52H,E_T226I,E_N390S,E_V129I,E_I462V,E_I484V,E_R120T,E_T478S,E_H149N,E_M6I)	1485
hDenV2/Peru/AYA-INS-016/2022	DENV2	II-Cosmopolitan	EPI_ISL_19477848	3/02/2022	South America / Peru / Ayacucho	Human			Male	29	unknown			Original			(E_E71A,E_Q52H,E_T226I,E_N390S,E_V129I,E_I484V,E_I462V,E_D329E,E_R120T,E_T478S,E_H149N,E_M6I)	1485
hDenV2/Peru/AYA-INS-017/2022	DENV2	II-Cosmopolitan	EPI_ISL_19477849	8/02/2022	South America / Peru / Ayacucho	Human			Male	28	unknown			Original			(E_E71A,E_Q52H,E_T226I,E_V129I,E_N390S,E_I484V,E_I462V,E_R120T,E_T478S,E_M6I,E_H149N)	1485
hDenV2/Peru/CUS-INS-018/2022	DENV2	II-Cosmopolitan	EPI_ISL_19477850	8/01/2022	South America / Peru / Cusco	Human			Male	31	unknown			Original			(E_E71A,E_Q52H,E_T226I,E_V129I,E_N390S,E_I462V,E_R120T,E_T478S,E_M6I,E_H149N,E_V309A)	1485
hDenV2/Peru/CUS-INS-019/2022	DENV2	II-Cosmopolitan	EPI_ISL_19477851	1/01/2022	South America / Peru / Cusco	Human			Male	11	unknown			Original			(E_E71A,E_Q52H,E_T226I,E_V129I,E_N390S,E_I462V,E_R120T,E_T478S,E_M6I,E_H149N,E_V309A)	1485
hDenV2/Peru/CUS-INS-020/2022	DENV2	II-Cosmopolitan	EPI_ISL_19477852	26/02/2022	South America / Peru / Cusco	Human			Female	46	unknown			Original			(E_E71A,E_Q52H,E_T226I,E_N390S,E_V129I,E_I484V,E_I462V,E_D329E,E_R120T,E_T478S,E_H149N,E_M6I)	1485
hDenV2/Peru/HNC-INS-021/2022	DENV2	II-Cosmopolitan	EPI_ISL_19477853	24/02/2022	South America / Peru / Huanuco	Human			Female	23	unknown			Original			(E_E71A,E_Q52H,E_T226I,E_V129I,E_N390S,E_I462V,E_I484V,E_R120T,E_T478S,E_M6I,E_H149N)	1485
hDenV2/Peru/HNC-INS-022/2022	DENV2	II-Cosmopolitan	EPI_ISL_19477854	23/02/2022	South America / Peru / Huanuco	Human			Male	48	unknown			Original			(E_F119L,E_E71A,E_Q52H,E_T226I,E_V129I,E_N390S,E_I462V,E_I484V,E_R120T,E_T478S,E_H149N,E_M6I)	1485
hDenV2/Peru/HNC-INS-023/2022	DENV2	II-Cosmopolitan	EPI_ISL_19477855	3/02/2022	South America / Peru / Huanuco	Human			Female	20	unknown			Original			(E_E71A,E_Q52H,E_T226I,E_V129I,E_N390S,E_I462V,E_I484V,E_R120T,E_T478S,E_M6I,E_H149N)	1485
hDenV2/Peru/JUN-INS-024/2022	DENV2	II-Cosmopolitan	EPI_ISL_19477856	7/03/2022	South America / Peru / Junin	Human			Male	74	unknown			Original			(E_E71A,E_V15I,E_Q52H,E_T226I,E_V129I,E_N390S,E_I462V,E_I484V,E_R120T,E_T478S,E_M6I,E_H149N,E_N203S)	1485
hDenV2/Peru/JUN-INS-025/2022	DENV2	II-Cosmopolitan	EPI_ISL_19477857	26/02/2022	South America / Peru / Junin	Human			Male	21	unknown			Original			(E_E71A,E_Q52H,E_T226I,E_N390S,E_V129I,E_I462V,E_I484V,E_R120T,E_T478S,E_M406L,E_T180I,E_M6I,E_H149N)	1485
hDenV2/Peru/LOR-INS-026/2022	DENV2	II-Cosmopolitan	EPI_ISL_19477858	7/03/2022	South America / Peru / Loreto	Human			Female	53	unknown			Original			(E_E71A,E_Q52H,E_V129I,E_N390S,E_I462V,E_I484V,E_R120T,E_T478S,E_M6I,E_H149N)	1485
hDenV2/Peru/LOR-INS-027/2022	DENV2	II-Cosmopolitan	EPI_ISL_19477859	4/03/2022	South America / Peru / Loreto	Human			Female	56	unknown			Original			(E_E71A,E_Q52H,E_V129I,E_N390S,E_I462V,E_I484V,E_R120T,E_T478S,E_M6I,E_H149N)	1485
